# Supplementary material for: A Substrate-Dependent Bifunctional Dioxygenase from Fraxinus chinensis for O-Demethylation and C8-Hydroxylation of Coumarins
Source: Molecules. 2026 May 22;31(11):1787. doi: 10.3390/molecules31111787 (PMC13258316; doi:10.3390/molecules31111787)
Supplement: Supplementary file 1 [file molecules-31-01787-s001.zip]

Archive with 1 entries (1 files):
- molecules-4268411-supplementary.pdf
